# Supplementary material for: Sex-Dependent Social and Repetitive Behavior and Neurochemical Profile in Mouse Model of Autism Spectrum Disorder
Source: Metabolites. 2022 Jan 12;12(1):71. doi: 10.3390/metabo12010071 (PMC8778172; doi:10.3390/metabo12010071)
Supplement: Supplementary file 1 [file metabolites-12-00071-s001.zip]

Archive with 1 entries (1 files):
- metabolites-1537306-supplementary.pdf
